# Supplementary material for: Resource Partitioning among “Ancillary” Pelagic Fishes (Scomber spp., Trachurus spp.) in the Adriatic Sea
Source: Biology (Basel). 2023 Feb 8;12(2):272. doi: 10.3390/biology12020272 (PMC9953290; doi:10.3390/biology12020272)
Supplement: Supplementary file 1 [file biology-12-00272-s001.zip]

Archive with 1 entries (1 files):
- biology-2147087-supplementary.pdf
